# Supplementary material for: A Complex Interplay of Tandem- and Whole-Genome Duplication Drives Expansion of the L-Type Lectin Receptor Kinase Gene Family in the Brassicaceae
Source: Genome Biol Evol. 2015 Jan 28;7(3):720–34. doi: 10.1093/gbe/evv020 (PMC5322546; doi:10.1093/gbe/evv020)
Supplement: Supplementary Data [file supp_evv020_Supplementary_Table_1_GBE_final.xlsx]

## Sheet: Supplementary_Table_I
Supplementary Table I | All identified genes encoding a legume-like lectin domain and modes of duplication across nine analyzed genome assemblies
Species	Gene ID	Annotation	Tandem	Tandem duplicate within same tandem array (indicated by same number)	Ohnolog	Singleton	Gene transposition duplicate in A. thaliana
Aethionema arabicum	AA135G00011	LecRK	No	No	No	non-tandem / non-ohnolog	#N/A (different species)
Aethionema arabicum	AA15G00086	LLP	No	No	No	non-tandem / non-ohnolog	#N/A (different species)
Aethionema arabicum	AA19G00413	LecRK	No	No	No	non-tandem / non-ohnolog	#N/A (different species)
Aethionema arabicum	AA21G00143	LecRK	No	No	No	non-tandem / non-ohnolog	#N/A (different species)
Aethionema arabicum	AA228G00016	LecRK	No	No	No	non-tandem / non-ohnolog	#N/A (different species)
Aethionema arabicum	AA25G00119	LecRK	No	No	No	non-tandem / non-ohnolog	#N/A (different species)
Aethionema arabicum	AA26G00243	LLP	No	No	No	non-tandem / non-ohnolog	#N/A (different species)
Aethionema arabicum	AA29G00212	LecRK	No	No	No	non-tandem / non-ohnolog	#N/A (different species)
Aethionema arabicum	AA39G00582	LecRK	No	No	No	non-tandem / non-ohnolog	#N/A (different species)
Aethionema arabicum	AA586G00004	LLP	No	No	No	non-tandem / non-ohnolog	#N/A (different species)
Aethionema arabicum	AA61G00043	LecRK	No	No	No	non-tandem / non-ohnolog	#N/A (different species)
Aethionema arabicum	AA16G00028	LecRK	No	No	yes	No	#N/A (different species)
Aethionema arabicum	AA19G00261	LecRK	No	No	yes	No	#N/A (different species)
Aethionema arabicum	AA19G00344	LLP	No	No	yes	No	#N/A (different species)
Aethionema arabicum	AA1G00177	LecRK	No	No	yes	No	#N/A (different species)
Aethionema arabicum	AA31G00419	LecRK	No	No	yes	No	#N/A (different species)
Aethionema arabicum	AA36G00053	LecRK	No	No	yes	No	#N/A (different species)
Aethionema arabicum	AA37G00178	LecRK	No	No	yes	No	#N/A (different species)
Aethionema arabicum	AA44G00319	LecRK	No	No	yes	No	#N/A (different species)
Aethionema arabicum	AA61G00350	LecRK	No	No	yes	No	#N/A (different species)
Aethionema arabicum	AA62G00008	LecRK	No	No	yes	No	#N/A (different species)
Aethionema arabicum	AA6G00241	LecRK	No	No	yes	No	#N/A (different species)
Aethionema arabicum	AA8G00342	LecRK	No	No	yes	No	#N/A (different species)
Aethionema arabicum	AA93G00086	LLP	No	No	yes	No	#N/A (different species)
Aethionema arabicum	AA96G00050	LecRK	No	No	yes	No	#N/A (different species)
Arabidopsis lyrata	328861	LecRK	No	No	No	non-tandem / non-ohnolog	#N/A (different species)
Arabidopsis lyrata	333335	LecRK	No	No	No	non-tandem / non-ohnolog	#N/A (different species)
Arabidopsis lyrata	359604	LecRK	No	No	No	non-tandem / non-ohnolog	#N/A (different species)
Arabidopsis lyrata	475760	LecRK	No	No	No	non-tandem / non-ohnolog	#N/A (different species)
Arabidopsis lyrata	482773	LecRK	No	No	No	non-tandem / non-ohnolog	#N/A (different species)
Arabidopsis lyrata	485775	LecRK	No	No	No	non-tandem / non-ohnolog	#N/A (different species)
Arabidopsis lyrata	490141	LecRK	No	No	No	non-tandem / non-ohnolog	#N/A (different species)
Arabidopsis lyrata	863918	LecRK	No	No	No	non-tandem / non-ohnolog	#N/A (different species)
Arabidopsis lyrata	865187	LecRK	No	No	No	non-tandem / non-ohnolog	#N/A (different species)
Arabidopsis lyrata	869016	LecRK	No	No	No	non-tandem / non-ohnolog	#N/A (different species)
Arabidopsis lyrata	888945	LecRK	No	No	No	non-tandem / non-ohnolog	#N/A (different species)
Arabidopsis lyrata	902344	LecRK	No	No	No	non-tandem / non-ohnolog	#N/A (different species)
Arabidopsis lyrata	907485	LecRK	No	No	No	non-tandem / non-ohnolog	#N/A (different species)
Arabidopsis lyrata	909009	LecRK	No	No	No	non-tandem / non-ohnolog	#N/A (different species)
Arabidopsis lyrata	911976	LecRK	No	No	No	non-tandem / non-ohnolog	#N/A (different species)
Arabidopsis lyrata	331749	LecRK	No	No	yes	No	#N/A (different species)
Arabidopsis lyrata	353897	LecRK	No	No	yes	No	#N/A (different species)
Arabidopsis lyrata	478190	LecRK	No	No	yes	No	#N/A (different species)
Arabidopsis lyrata	485711	LecRK	No	No	yes	No	#N/A (different species)
Arabidopsis lyrata	317721	LLP	No	No	No	non-tandem / non-ohnolog	#N/A (different species)
Arabidopsis lyrata	487084	LecRK	No	No	yes	No	#N/A (different species)
Arabidopsis lyrata	494821	LecRK	No	No	yes	No	#N/A (different species)
Arabidopsis lyrata	358759	LLP	No	No	No	non-tandem / non-ohnolog	#N/A (different species)
Arabidopsis lyrata	359318	LLP	No	No	No	non-tandem / non-ohnolog	#N/A (different species)
Arabidopsis lyrata	495664	LecRK	No	No	yes	No	#N/A (different species)
Arabidopsis lyrata	474427	LLP	No	No	No	non-tandem / non-ohnolog	#N/A (different species)
Arabidopsis lyrata	860541	LecRK	No	No	yes	No	#N/A (different species)
Arabidopsis lyrata	478213	LLP	No	No	No	non-tandem / non-ohnolog	#N/A (different species)
Arabidopsis lyrata	478968	LLP	No	No	No	non-tandem / non-ohnolog	#N/A (different species)
Arabidopsis lyrata	479116	LLP	No	No	No	non-tandem / non-ohnolog	#N/A (different species)
Arabidopsis lyrata	861088	LecRK	No	No	yes	No	#N/A (different species)
Arabidopsis lyrata	865991	LecRK	No	No	yes	No	#N/A (different species)
Arabidopsis lyrata	882048	LecRK	No	No	yes	No	#N/A (different species)
Arabidopsis lyrata	860173	LLP	No	No	No	non-tandem / non-ohnolog	#N/A (different species)
Arabidopsis lyrata	886129	LecRK	No	No	yes	No	#N/A (different species)
Arabidopsis lyrata	886846	LecRK	No	No	yes	No	#N/A (different species)
Arabidopsis lyrata	903767	LecRK	No	No	yes	No	#N/A (different species)
Arabidopsis lyrata	880502	LLP	No	No	No	non-tandem / non-ohnolog	#N/A (different species)
Arabidopsis lyrata	882973	LLP	No	No	No	non-tandem / non-ohnolog	#N/A (different species)
Arabidopsis lyrata	906979	LecRK	No	No	yes	No	#N/A (different species)
Arabidopsis lyrata	891427	LLP	No	No	No	non-tandem / non-ohnolog	#N/A (different species)
Arabidopsis lyrata	892333	LLP	No	No	No	non-tandem / non-ohnolog	#N/A (different species)
Arabidopsis lyrata	920494	LecRK	No	No	yes	No	#N/A (different species)
Arabidopsis thaliana	AT1G15530 (protein-coding)	LecRK	No	No	No	yes	No
Arabidopsis thaliana	AT2G32800 (protein-coding)	LecRK	No	No	No	yes	No
Arabidopsis thaliana	AT3G53380 (protein-coding)	LecRK	No	No	No	yes	No
Arabidopsis lyrata	920187	LLP	No	No	No	non-tandem / non-ohnolog	#N/A (different species)
Arabidopsis thaliana	AT3G55550 (protein-coding)	LecRK	No	No	No	yes	No
Arabidopsis lyrata	348499	LLP	No	No	yes	No	#N/A (different species)
Arabidopsis thaliana	AT4G04960 (protein-coding)	LecRK	No	No	No	yes	No
Arabidopsis lyrata	470768	LLP	No	No	yes	No	#N/A (different species)
Arabidopsis thaliana	AT4G28350 (protein-coding)	LecRK	No	No	No	yes	No
Arabidopsis thaliana	AT4G29050 (protein-coding)	LecRK	No	No	No	yes	No
Arabidopsis thaliana	AT5G03140 (protein-coding)	LecRK	No	No	No	yes	No
Arabidopsis thaliana	AT5G06740 (protein-coding)	LecRK	No	No	No	yes	No
Arabidopsis thaliana	AT5G42120 (protein-coding)	LecRK	No	No	No	yes	No
Arabidopsis thaliana	AT5G55830 (protein-coding)	LecRK	No	No	No	yes	No
Arabidopsis thaliana	AT2G29220 (protein-coding)	LecRK	yes	11	yes	No	No
Arabidopsis thaliana	AT2G43690 (protein-coding)	LecRK	yes	12	yes	No	No
Arabidopsis thaliana	AT3G45330 (protein-coding)	LecRK	yes	13	yes	No	No
Arabidopsis thaliana	AT3G45390 (protein-coding)	LecRK	yes	13	yes	No	No
Arabidopsis thaliana	AT3G59700 (protein-coding)	LecRK	yes	14	yes	No	No
Arabidopsis thaliana	AT5G01560 (protein-coding)	LecRK	yes	16	yes	No	No
Brassica rapa	Bra002064	LecRK	No	No	No	non-tandem / non-ohnolog	#N/A (different species)
Arabidopsis lyrata	908055	LLP	No	No	yes	No	#N/A (different species)
Brassica rapa	Bra002597	LecRK	No	No	No	non-tandem / non-ohnolog	#N/A (different species)
Arabidopsis thaliana	AT1G53060 (protein-coding)	LLP	yes	9	No	No	Yes
Arabidopsis thaliana	AT1G53070 (protein-coding)	LLP	yes	9	No	No	Yes
Arabidopsis thaliana	AT1G53080 (protein-coding)	LLP	yes	9	No	No	Yes
Brassica rapa	Bra003386	LecRK	No	No	No	non-tandem / non-ohnolog	#N/A (different species)
Brassica rapa	Bra004777	LecRK	No	No	No	non-tandem / non-ohnolog	#N/A (different species)
Brassica rapa	Bra006862	LecRK	No	No	No	non-tandem / non-ohnolog	#N/A (different species)
Brassica rapa	Bra007786	LecRK	No	No	No	non-tandem / non-ohnolog	#N/A (different species)
Brassica rapa	Bra009223	LecRK	No	No	No	non-tandem / non-ohnolog	#N/A (different species)
Brassica rapa	Bra011080	LecRK	No	No	No	non-tandem / non-ohnolog	#N/A (different species)
Brassica rapa	Bra014532	LecRK	No	No	No	non-tandem / non-ohnolog	#N/A (different species)
Brassica rapa	Bra020338	LecRK	No	No	No	non-tandem / non-ohnolog	#N/A (different species)
Brassica rapa	Bra022905	LecRK	No	No	No	non-tandem / non-ohnolog	#N/A (different species)
Brassica rapa	Bra024400	LecRK	No	No	No	non-tandem / non-ohnolog	#N/A (different species)
Brassica rapa	Bra026758	LecRK	No	No	No	non-tandem / non-ohnolog	#N/A (different species)
Brassica rapa	Bra028580	LecRK	No	No	No	non-tandem / non-ohnolog	#N/A (different species)
Brassica rapa	Bra028907	LecRK	No	No	No	non-tandem / non-ohnolog	#N/A (different species)
Brassica rapa	Bra035326	LecRK	No	No	No	non-tandem / non-ohnolog	#N/A (different species)
Brassica rapa	Bra040061	LecRK	No	No	No	non-tandem / non-ohnolog	#N/A (different species)
Brassica rapa	Bra002873	LecRK	No	No	yes	No	#N/A (different species)
Brassica rapa	Bra003216	LecRK	No	No	yes	No	#N/A (different species)
Brassica rapa	Bra005168	LecRK	No	No	yes	No	#N/A (different species)
Brassica rapa	Bra005742	LecRK	No	No	yes	No	#N/A (different species)
Brassica rapa	Bra007896	LecRK	No	No	yes	No	#N/A (different species)
Brassica rapa	Bra010372	LecRK	No	No	yes	No	#N/A (different species)
Brassica rapa	Bra014736	LecRK	No	No	yes	No	#N/A (different species)
Brassica rapa	Bra017588	LecRK	No	No	yes	No	#N/A (different species)
Brassica rapa	Bra018308	LecRK	No	No	yes	No	#N/A (different species)
Brassica rapa	Bra018406	LecRK	No	No	yes	No	#N/A (different species)
Brassica rapa	Bra018553	LecRK	No	No	yes	No	#N/A (different species)
Brassica rapa	Bra019469	LecRK	No	No	yes	No	#N/A (different species)
Brassica rapa	Bra025255	LecRK	No	No	yes	No	#N/A (different species)
Brassica rapa	Bra033984	LecRK	No	No	yes	No	#N/A (different species)
Brassica rapa	Bra036269	LecRK	No	No	yes	No	#N/A (different species)
Brassica rapa	Bra037688	LecRK	No	No	yes	No	#N/A (different species)
Brassica rapa	Bra039779	LecRK	No	No	yes	No	#N/A (different species)
Carica papaya	evm.model.contig_33380.1	LecRK	No	No	No	non-tandem / non-ohnolog	#N/A (different species)
Carica papaya	evm.model.supercontig_1.436	LecRK	No	No	No	non-tandem / non-ohnolog	#N/A (different species)
Carica papaya	evm.model.supercontig_110.2	LecRK	No	No	No	non-tandem / non-ohnolog	#N/A (different species)
Carica papaya	evm.model.supercontig_120.40	LecRK	No	No	No	non-tandem / non-ohnolog	#N/A (different species)
Carica papaya	evm.model.supercontig_174.10	LecRK	No	No	No	non-tandem / non-ohnolog	#N/A (different species)
Carica papaya	evm.model.supercontig_1805.1	LecRK	No	No	No	non-tandem / non-ohnolog	#N/A (different species)
Carica papaya	evm.model.supercontig_3.175	LecRK	No	No	No	non-tandem / non-ohnolog	#N/A (different species)
Arabidopsis thaliana	AT3G09035 (protein-coding)	LLP	No	No	No	yes	No
Arabidopsis thaliana	AT3G09190 (protein-coding)	LLP	No	No	No	yes	No
Arabidopsis thaliana	AT3G54080 (protein-coding)	LLP	No	No	No	yes	No
Arabidopsis thaliana	AT5G01090 (protein-coding)	LLP	No	No	No	yes	No
Arabidopsis thaliana	AT5G03350 (protein-coding)	LLP	No	No	No	yes	No
Arabidopsis thaliana	AT1G07460 (protein-coding)	LLP	No	No	yes	No	No
Carica papaya	evm.model.supercontig_34.177	LecRK	No	No	No	non-tandem / non-ohnolog	#N/A (different species)
Carica papaya	evm.model.supercontig_49.42	LecRK	No	No	No	non-tandem / non-ohnolog	#N/A (different species)
Carica papaya	evm.model.supercontig_85.52	LecRK	No	No	No	non-tandem / non-ohnolog	#N/A (different species)
Carica papaya	evm.model.supercontig_12.115	LecRK	No	No	yes	No	#N/A (different species)
Tarenaya hasslerania	Th2v12657	LecRK	No	No	No	non-tandem / non-ohnolog	#N/A (different species)
Tarenaya hasslerania	Th2v16676	LecRK	No	No	No	non-tandem / non-ohnolog	#N/A (different species)
Arabidopsis thaliana	AT3G15356 (protein-coding)	LLP	No	No	No	No	Yes
Arabidopsis thaliana	AT3G16530 (protein-coding)	LLP	No	No	No	No	Yes
Tarenaya hasslerania	Th2v17709	LecRK	No	No	No	non-tandem / non-ohnolog	#N/A (different species)
Tarenaya hasslerania	Th2v19889	LecRK	No	No	No	non-tandem / non-ohnolog	#N/A (different species)
Tarenaya hasslerania	Th2v20371	LecRK	No	No	No	non-tandem / non-ohnolog	#N/A (different species)
Tarenaya hasslerania	Th2v21669	LecRK	No	No	No	non-tandem / non-ohnolog	#N/A (different species)
Tarenaya hasslerania	Th2v03320	LecRK	No	No	yes	No	#N/A (different species)
Brassica rapa	Bra002491	LLP	yes	21	No	No	#N/A (different species)
Brassica rapa	Bra002492	LLP	yes	21	No	No	#N/A (different species)
Brassica rapa	Bra002493	LLP	yes	21	No	No	#N/A (different species)
Tarenaya hasslerania	Th2v08081	LecRK	No	No	yes	No	#N/A (different species)
Brassica rapa	Bra002496	LLP	yes	21	No	No	#N/A (different species)
Tarenaya hasslerania	Th2v08896	LecRK	No	No	yes	No	#N/A (different species)
Tarenaya hasslerania	Th2v13367	LecRK	No	No	yes	No	#N/A (different species)
Tarenaya hasslerania	Th2v13589	LecRK	No	No	yes	No	#N/A (different species)
Tarenaya hasslerania	Th2v14602	LecRK	No	No	yes	No	#N/A (different species)
Tarenaya hasslerania	Th2v17880	LecRK	No	No	yes	No	#N/A (different species)
Tarenaya hasslerania	Th2v18756	LecRK	No	No	yes	No	#N/A (different species)
Thelungiella halophila	Tp1g13890	LecRK	No	No	No	non-tandem / non-ohnolog	#N/A (different species)
Thelungiella halophila	Tp2g28690	LecRK	No	No	No	non-tandem / non-ohnolog	#N/A (different species)
Thelungiella halophila	Tp4g15190	LecRK	No	No	No	non-tandem / non-ohnolog	#N/A (different species)
Thelungiella halophila	Tp5g08570	LecRK	No	No	No	non-tandem / non-ohnolog	#N/A (different species)
Thelungiella halophila	Tp5g15210	LecRK	No	No	No	non-tandem / non-ohnolog	#N/A (different species)
Thelungiella halophila	Tp6g02320	LecRK	No	No	No	non-tandem / non-ohnolog	#N/A (different species)
Brassica rapa	Bra019012	LLP	yes	25	No	No	#N/A (different species)
Brassica rapa	Bra019013	LLP	yes	25	No	No	#N/A (different species)
Brassica rapa	Bra019014	LLP	yes	25	yes	No	#N/A (different species)
Thelungiella halophila	Tp6g32900	LecRK	No	No	No	non-tandem / non-ohnolog	#N/A (different species)
Thelungiella halophila	Tp6g36110	LecRK	No	No	No	non-tandem / non-ohnolog	#N/A (different species)
Thelungiella halophila	Tp2g16310	LecRK	No	No	yes	No	#N/A (different species)
Thelungiella halophila	Tp3g07260	LecRK	No	No	yes	No	#N/A (different species)
Brassica rapa	Bra029751	LLP	yes	28	No	No	#N/A (different species)
Brassica rapa	Bra029743	LLP	yes	28	yes	No	#N/A (different species)
Thelungiella halophila	Tp4g12030	LecRK	No	No	yes	No	#N/A (different species)
Thelungiella halophila	Tp5g06930	LecRK	No	No	yes	No	#N/A (different species)
Thelungiella halophila	Tp5g08970	LecRK	No	No	yes	No	#N/A (different species)
Thelungiella halophila	Tp5g14960	LecRK	No	No	yes	No	#N/A (different species)
Thelungiella halophila	Tp6g03990	LecRK	No	No	yes	No	#N/A (different species)
Thelungiella halophila	Tp6g17710	LecRK	No	No	yes	No	#N/A (different species)
Thelungiella halophila	Tp6g39580	LecRK	No	No	yes	No	#N/A (different species)
Thelungiella halophila	Tp7g26300	LecRK	No	No	yes	No	#N/A (different species)
Theobroma cacao	Thecc1EG007542t1	LecRK	No	No	No	non-tandem / non-ohnolog	#N/A (different species)
Theobroma cacao	Thecc1EG007612t1	LecRK	No	No	No	non-tandem / non-ohnolog	#N/A (different species)
Theobroma cacao	Thecc1EG019277t1	LecRK	No	No	No	non-tandem / non-ohnolog	#N/A (different species)
Theobroma cacao	Thecc1EG037016t1	LecRK	No	No	No	non-tandem / non-ohnolog	#N/A (different species)
Theobroma cacao	Thecc1EG007329t1	LecRK	No	No	yes	No	#N/A (different species)
Theobroma cacao	Thecc1EG012163t1	LecRK	No	No	yes	No	#N/A (different species)
Theobroma cacao	Thecc1EG015541t1	LecRK	No	No	yes	No	#N/A (different species)
Theobroma cacao	Thecc1EG022116t1	LecRK	No	No	yes	No	#N/A (different species)
Theobroma cacao	Thecc1EG030633t1	LecRK	No	No	yes	No	#N/A (different species)
Brassica rapa	Bra028838	LLP	No	No	No	non-tandem / non-ohnolog	#N/A (different species)
Theobroma cacao	Thecc1EG035497t1	LecRK	No	No	yes	No	#N/A (different species)
Brassica rapa	Bra030682	LLP	No	No	No	non-tandem / non-ohnolog	#N/A (different species)
Brassica rapa	Bra031576	LLP	No	No	No	non-tandem / non-ohnolog	#N/A (different species)
Brassica rapa	Bra031794	LLP	No	No	No	non-tandem / non-ohnolog	#N/A (different species)
Theobroma cacao	Thecc1EG042728t1	LecRK	No	No	yes	No	#N/A (different species)
Vitis vinifera	GSVIVG01001702001	LecRK	No	No	No	non-tandem / non-ohnolog	#N/A (different species)
Brassica rapa	Bra001332	LLP	No	No	yes	No	#N/A (different species)
Vitis vinifera	GSVIVG01006301001	LecRK	No	No	No	non-tandem / non-ohnolog	#N/A (different species)
Brassica rapa	Bra003169	LLP	No	No	yes	No	#N/A (different species)
Vitis vinifera	GSVIVG01007661001	LecRK	No	No	No	non-tandem / non-ohnolog	#N/A (different species)
Vitis vinifera	GSVIVG01029708001	LecRK	No	No	No	non-tandem / non-ohnolog	#N/A (different species)
Brassica rapa	Bra005696	LLP	No	No	yes	No	#N/A (different species)
Vitis vinifera	GSVIVG01032771001	LecRK	No	No	No	non-tandem / non-ohnolog	#N/A (different species)
Brassica rapa	Bra007043	LLP	No	No	yes	No	#N/A (different species)
Vitis vinifera	GSVIVG01033274001	LecRK	No	No	No	non-tandem / non-ohnolog	#N/A (different species)
Vitis vinifera	GSVIVG01033490001	LecRK	No	No	No	non-tandem / non-ohnolog	#N/A (different species)
Vitis vinifera	GSVIVG01038671001	LecRK	No	No	No	non-tandem / non-ohnolog	#N/A (different species)
Vitis vinifera	GSVIVG01004673001	LecRK	No	No	yes	No	#N/A (different species)
Vitis vinifera	GSVIVG01005211001	LecRK	No	No	yes	No	#N/A (different species)
Vitis vinifera	GSVIVG01014693001	LecRK	No	No	yes	No	#N/A (different species)
Vitis vinifera	GSVIVG01016502001	LecRK	No	No	yes	No	#N/A (different species)
Vitis vinifera	GSVIVG01021069001	LecRK	No	No	yes	No	#N/A (different species)
Brassica rapa	Bra021101	LLP	No	No	yes	No	#N/A (different species)
Vitis vinifera	GSVIVG01023846001	LecRK	No	No	yes	No	#N/A (different species)
Brassica rapa	Bra027257	LLP	No	No	yes	No	#N/A (different species)
Brassica rapa	Bra028888	LLP	No	No	yes	No	#N/A (different species)
Brassica rapa	Bra033803	LLP	No	No	yes	No	#N/A (different species)
Vitis vinifera	GSVIVG01025649001	LecRK	No	No	yes	No	#N/A (different species)
Vitis vinifera	GSVIVG01026418001	LecRK	No	No	yes	No	#N/A (different species)
Vitis vinifera	GSVIVG01030309001	LecRK	No	No	yes	No	#N/A (different species)
Vitis vinifera	GSVIVG01035842001	LecRK	No	No	yes	No	#N/A (different species)
Arabidopsis lyrata	316003	LecRK	yes	1	No	No	#N/A (different species)
Arabidopsis lyrata	316005	LecRK	yes	1	No	No	#N/A (different species)
Arabidopsis lyrata	486919	LecRK	yes	2	No	No	#N/A (different species)
Arabidopsis lyrata	486921	LecRK	yes	2	No	No	#N/A (different species)
Arabidopsis lyrata	490325	LecRK	yes	3	No	No	#N/A (different species)
Arabidopsis lyrata	490326	LecRK	yes	3	yes	No	#N/A (different species)
Arabidopsis lyrata	496163	LecRK	yes	4	No	No	#N/A (different species)
Arabidopsis lyrata	496166	LecRK	yes	4	No	No	#N/A (different species)
Arabidopsis lyrata	496169	LecRK	yes	4	No	No	#N/A (different species)
Carica papaya	evm.model.supercontig_27.32	LLP	No	No	No	non-tandem / non-ohnolog	#N/A (different species)
Carica papaya	evm.model.supercontig_2804.1	LLP	No	No	No	non-tandem / non-ohnolog	#N/A (different species)
Arabidopsis lyrata	870870	LecRK	yes	5	No	No	#N/A (different species)
Arabidopsis lyrata	870871	LecRK	yes	5	No	No	#N/A (different species)
Arabidopsis lyrata	901883	LecRK	yes	6	No	No	#N/A (different species)
Arabidopsis lyrata	901886	LecRK	yes	6	No	No	#N/A (different species)
Arabidopsis lyrata	905692	LecRK	yes	7	No	No	#N/A (different species)
Carica papaya	evm.model.supercontig_19.237	LLP	No	No	yes	No	#N/A (different species)
Carica papaya	evm.model.supercontig_56.90	LLP	No	No	No	non-tandem / non-ohnolog	#N/A (different species)
Arabidopsis lyrata	905693	LecRK	yes	7	No	No	#N/A (different species)
Arabidopsis lyrata	905690	LecRK	yes	7	yes	No	#N/A (different species)
Arabidopsis lyrata	905694	LecRK	yes	7	yes	No	#N/A (different species)
Arabidopsis lyrata	919269	LecRK	yes	8	No	No	#N/A (different species)
Tarenaya hasslerania	Th2v20988	LLP	yes	38	No	No	#N/A (different species)
Arabidopsis lyrata	919271	LecRK	yes	8	yes	No	#N/A (different species)
Tarenaya hasslerania	Th2v21255	LLP	yes	39	No	No	#N/A (different species)
Arabidopsis thaliana	AT5G59270 (protein-coding)	LecRK	yes	17	yes	No	No
Arabidopsis thaliana	AT2G37710 (protein-coding)	LecRK	No	No	yes	No	No
Arabidopsis thaliana	AT3G08870 (protein-coding)	LecRK	No	No	yes	No	No
Tarenaya hasslerania	Th2v00876	LLP	No	No	No	non-tandem / non-ohnolog	#N/A (different species)
Arabidopsis thaliana	AT3G46760 (protein-coding)	LecRK	No	No	yes	No	No
Arabidopsis thaliana	AT3G53810 (protein-coding)	LecRK	No	No	yes	No	No
Arabidopsis thaliana	AT5G10530 (protein-coding)	LecRK	No	No	yes	No	No
Arabidopsis thaliana	AT5G65600 (protein-coding)	LecRK	No	No	yes	No	No
Tarenaya hasslerania	Th2v19930	LLP	No	No	No	non-tandem / non-ohnolog	#N/A (different species)
Arabidopsis thaliana	AT2G29250 (protein-coding)	LecRK	yes	11	No	No	No
Arabidopsis thaliana	AT2G43700 (protein-coding)	LecRK	yes	12	No	No	No
Tarenaya hasslerania	Th2v22343	LLP	No	No	No	non-tandem / non-ohnolog	#N/A (different species)
Arabidopsis thaliana	AT3G45410 (protein-coding)	LecRK	yes	13	No	No	No
Arabidopsis thaliana	AT3G45420 (protein-coding)	LecRK	yes	13	No	No	No
Arabidopsis thaliana	AT3G45430 (protein-coding)	LecRK	yes	13	No	No	No
Tarenaya hasslerania	Th2v08951	LLP	No	No	yes	No	#N/A (different species)
Arabidopsis thaliana	AT3G45440 (protein-coding)	LecRK	yes	13	No	No	No
Arabidopsis thaliana	AT5G01540 (protein-coding)	LecRK	yes	16	No	No	No
Tarenaya hasslerania	Th2v14583	LLP	No	No	yes	No	#N/A (different species)
Arabidopsis thaliana	AT5G01550 (protein-coding)	LecRK	yes	16	No	No	No
Tarenaya hasslerania	Th2v16917	LLP	No	No	yes	No	#N/A (different species)
Arabidopsis thaliana	AT5G59260 (protein-coding)	LecRK	yes	17	No	No	No
Arabidopsis thaliana	AT5G60300 (protein-coding)	LecRK	yes	18	yes	No	Yes
Tarenaya hasslerania	Th2v22015	LLP	No	No	yes	No	#N/A (different species)
Thelungiella halophila	Tp1g39620	LLP	yes	48	No	No	#N/A (different species)
Thelungiella halophila	Tp1g39630	LLP	yes	48	No	No	#N/A (different species)
Arabidopsis thaliana	AT5G60320 (protein-coding)	LecRK	yes	18	yes	No	Yes
Arabidopsis thaliana	AT1G70110 (protein-coding)	LecRK	yes	10	No	No	Yes
Arabidopsis thaliana	AT1G70130 (protein-coding)	LecRK	yes	10	No	No	Yes
Arabidopsis thaliana	AT3G59730 (protein-coding)	LecRK	yes	14	No	No	Yes
Arabidopsis thaliana	AT3G59740 (protein-coding)	LecRK	yes	14	No	No	Yes
Arabidopsis thaliana	AT3G59750 (protein-coding)	LecRK	yes	14	No	No	Yes
Arabidopsis thaliana	AT4G02410 (protein-coding)	LecRK	yes	15	No	No	Yes
Arabidopsis thaliana	AT4G02420 (protein-coding)	LecRK	yes	15	No	No	Yes
Arabidopsis thaliana	AT5G60270 (protein-coding)	LecRK	yes	18	No	No	Yes
Arabidopsis thaliana	AT5G60280 (protein-coding)	LecRK	yes	18	No	No	Yes
Arabidopsis thaliana	AT5G60310 (protein-coding)	LecRK	yes	18	No	No	Yes
Brassica rapa	Bra000319	LecRK	yes	19	No	No	#N/A (different species)
Brassica rapa	Bra000320	LecRK	yes	19	No	No	#N/A (different species)
Brassica rapa	Bra000881	LecRK	yes	20	No	No	#N/A (different species)
Brassica rapa	Bra000880	LecRK	yes	20	yes	No	#N/A (different species)
Brassica rapa	Bra002490	LecRK	yes	21	No	No	#N/A (different species)
Brassica rapa	Bra002494	LecRK	yes	21	No	No	#N/A (different species)
Brassica rapa	Bra002497	LecRK	yes	21	No	No	#N/A (different species)
Brassica rapa	Bra002499	LecRK	yes	21	No	No	#N/A (different species)
Thelungiella halophila	Tp3g13550	LLP	No	No	No	non-tandem / non-ohnolog	#N/A (different species)
Brassica rapa	Bra002500	LecRK	yes	21	No	No	#N/A (different species)
Thelungiella halophila	Tp5g08310	LLP	No	No	No	non-tandem / non-ohnolog	#N/A (different species)
Brassica rapa	Bra002498	LecRK	yes	21	yes	No	#N/A (different species)
Brassica rapa	Bra005680	LecRK	yes	22	No	No	#N/A (different species)
Brassica rapa	Bra005681	LecRK	yes	22	yes	No	#N/A (different species)
Thelungiella halophila	Tp6g20740	LLP	No	No	No	non-tandem / non-ohnolog	#N/A (different species)
Brassica rapa	Bra006066	LecRK	yes	23	No	No	#N/A (different species)
Brassica rapa	Bra006668	LecRK	yes	23	No	No	#N/A (different species)
Thelungiella halophila	Tp1g06190	LLP	No	No	yes	No	#N/A (different species)
Brassica rapa	Bra006669	LecRK	yes	23	No	No	#N/A (different species)
Brassica rapa	Bra006670	LecRK	yes	23	No	No	#N/A (different species)
Thelungiella halophila	Tp3g07470	LLP	No	No	yes	No	#N/A (different species)
Brassica rapa	Bra016234	LecRK	yes	24	No	No	#N/A (different species)
Brassica rapa	Bra016235	LecRK	yes	24	No	No	#N/A (different species)
Brassica rapa	Bra020258	LecRK	yes	26	No	No	#N/A (different species)
Brassica rapa	Bra020259	LecRK	yes	26	No	No	#N/A (different species)
Brassica rapa	Bra029544	LecRK	yes	27	No	No	#N/A (different species)
Brassica rapa	Bra029539	LecRK	yes	27	yes	No	#N/A (different species)
Brassica rapa	Bra038287	LecRK	yes	29	No	No	#N/A (different species)
Thelungiella halophila	Tp6g40480	LLP	No	No	yes	No	#N/A (different species)
Brassica rapa	Bra038289	LecRK	yes	29	No	No	#N/A (different species)
Brassica rapa	Bra038286	LecRK	yes	29	yes	No	#N/A (different species)
Carica papaya	evm.model.supercontig_129.10	LecRK	yes	30	No	No	#N/A (different species)
Carica papaya	evm.model.supercontig_129.11	LecRK	yes	30	No	No	#N/A (different species)
Carica papaya	evm.model.supercontig_129.9	LecRK	yes	30	No	No	#N/A (different species)
Tarenaya hasslerania	Th2v16941	LecRK	yes	36	No	No	#N/A (different species)
Tarenaya hasslerania	Th2v16939	LecRK	yes	36	yes	No	#N/A (different species)
Tarenaya hasslerania	Th2v17829	LecRK	yes	37	No	No	#N/A (different species)
Tarenaya hasslerania	Th2v17830	LecRK	yes	37	yes	No	#N/A (different species)
Tarenaya hasslerania	Th2v20989	LecRK	yes	38	No	No	#N/A (different species)
Tarenaya hasslerania	Th2v21256	LecRK	yes	39	No	No	#N/A (different species)
Tarenaya hasslerania	Th2v21259	LecRK	yes	39	No	No	#N/A (different species)
Tarenaya hasslerania	Th2v21257	LecRK	yes	39	yes	No	#N/A (different species)
Thelungiella halophila	Tp4g20080	LecRK	yes	49	No	No	#N/A (different species)
Thelungiella halophila	Tp4g20090	LecRK	yes	49	yes	No	#N/A (different species)
Thelungiella halophila	Tp5g03460	LecRK	yes	50	No	No	#N/A (different species)
Thelungiella halophila	Tp5g03480	LecRK	yes	50	No	No	#N/A (different species)
Thelungiella halophila	Tp5g15920	LecRK	yes	51	No	No	#N/A (different species)
Thelungiella halophila	Tp5g15930	LecRK	yes	51	No	No	#N/A (different species)
Thelungiella halophila	Tp5g15940	LecRK	yes	51	No	No	#N/A (different species)
Thelungiella halophila	Tp5g15950	LecRK	yes	51	No	No	#N/A (different species)
Thelungiella halophila	Tp5g15970	LecRK	yes	51	No	No	#N/A (different species)
Thelungiella halophila	Tp5g25240	LecRK	yes	52	No	No	#N/A (different species)
Thelungiella halophila	Tp5g25230	LecRK	yes	52	yes	No	#N/A (different species)
Thelungiella halophila	Tp6g21880	LecRK	yes	53	No	No	#N/A (different species)
Thelungiella halophila	Tp6g21890	LecRK	yes	53	No	No	#N/A (different species)
Thelungiella halophila	Tp6g21910	LecRK	yes	53	No	No	#N/A (different species)
Thelungiella halophila	Tp6g21920	LecRK	yes	53	yes	No	#N/A (different species)
Thelungiella halophila	Tp6g40820	LecRK	yes	54	No	No	#N/A (different species)
Thelungiella halophila	Tp6g40830	LecRK	yes	54	yes	No	#N/A (different species)
Theobroma cacao	Thecc1EG000933t1	LecRK	yes	40	No	No	#N/A (different species)
Theobroma cacao	Thecc1EG021787t1	LLP	No	No	No	non-tandem / non-ohnolog	#N/A (different species)
Theobroma cacao	Thecc1EG000937t1	LecRK	yes	40	No	No	#N/A (different species)
Theobroma cacao	Thecc1EG000939t1	LecRK	yes	40	No	No	#N/A (different species)
Theobroma cacao	Thecc1EG000940t1	LecRK	yes	40	No	No	#N/A (different species)
Theobroma cacao	Thecc1EG000943t1	LecRK	yes	40	No	No	#N/A (different species)
Theobroma cacao	Thecc1EG000944t1	LecRK	yes	40	No	No	#N/A (different species)
Theobroma cacao	Thecc1EG000934t1	LecRK	yes	40	yes	No	#N/A (different species)
Theobroma cacao	Thecc1EG007342t1	LecRK	yes	41	No	No	#N/A (different species)
Theobroma cacao	Thecc1EG042627t1	LLP	No	No	yes	No	#N/A (different species)
Theobroma cacao	Thecc1EG007343t1	LecRK	yes	41	No	No	#N/A (different species)
Vitis vinifera	GSVIVG01001697001	LLP	yes	31	No	No	#N/A (different species)
Theobroma cacao	Thecc1EG007341t1	LecRK	yes	41	yes	No	#N/A (different species)
Vitis vinifera	GSVIVG01006297001	LLP	yes	32	No	No	#N/A (different species)
Theobroma cacao	Thecc1EG021619t1	LecRK	yes	42	No	No	#N/A (different species)
Theobroma cacao	Thecc1EG021621t1	LecRK	yes	42	No	No	#N/A (different species)
Theobroma cacao	Thecc1EG021881t1	LecRK	yes	43	No	No	#N/A (different species)
Theobroma cacao	Thecc1EG021883t1	LecRK	yes	43	No	No	#N/A (different species)
Theobroma cacao	Thecc1EG021886t1	LecRK	yes	43	No	No	#N/A (different species)
Theobroma cacao	Thecc1EG021887t1	LecRK	yes	43	No	No	#N/A (different species)
Vitis vinifera	GSVIVG01034124001	LLP	yes	35	No	No	#N/A (different species)
Theobroma cacao	Thecc1EG021891t1	LecRK	yes	43	No	No	#N/A (different species)
Theobroma cacao	Thecc1EG021892t1	LecRK	yes	43	No	No	#N/A (different species)
Theobroma cacao	Thecc1EG024924t1	LecRK	yes	44	No	No	#N/A (different species)
Theobroma cacao	Thecc1EG024922t1	LecRK	yes	44	yes	No	#N/A (different species)
Theobroma cacao	Thecc1EG029856t1	LecRK	yes	45	No	No	#N/A (different species)
Theobroma cacao	Thecc1EG029857t1	LecRK	yes	45	No	No	#N/A (different species)
Theobroma cacao	Thecc1EG031071t1	LecRK	yes	46	No	No	#N/A (different species)
Theobroma cacao	Thecc1EG031070t1	LecRK	yes	46	yes	No	#N/A (different species)
Vitis vinifera	GSVIVG01037075001	LLP	No	No	No	non-tandem / non-ohnolog	#N/A (different species)
Vitis vinifera	GSVIVG01037080001	LLP	No	No	No	non-tandem / non-ohnolog	#N/A (different species)
Theobroma cacao	Thecc1EG041782t1	LecRK	yes	47	No	No	#N/A (different species)
Vitis vinifera	GSVIVG01003865001	LLP	No	No	yes	No	#N/A (different species)
Theobroma cacao	Thecc1EG041784t1	LecRK	yes	47	No	No	#N/A (different species)
Theobroma cacao	Thecc1EG041783t1	LecRK	yes	47	yes	No	#N/A (different species)
Vitis vinifera	GSVIVG01001699001	LecRK	yes	31	No	No	#N/A (different species)
Vitis vinifera	GSVIVG01006299001	LecRK	yes	32	No	No	#N/A (different species)
Vitis vinifera	GSVIVG01026016001	LecRK	yes	33	No	No	#N/A (different species)
Vitis vinifera	GSVIVG01026020001	LecRK	yes	33	No	No	#N/A (different species)
Vitis vinifera	GSVIVG01024911001	LLP	No	No	yes	No	#N/A (different species)
Vitis vinifera	GSVIVG01026021001	LecRK	yes	33	No	No	#N/A (different species)
Vitis vinifera	GSVIVG01032768001	LecRK	yes	34	No	No	#N/A (different species)
Vitis vinifera	GSVIVG01032769001	LecRK	yes	34	No	No	#N/A (different species)
Vitis vinifera	GSVIVG01033488001	LLP	No	No	yes	No	#N/A (different species)
Vitis vinifera	GSVIVG01034126001	LecRK	yes	35	No	No	#N/A (different species)
