# Supplementary material for: A Complex Interplay of Tandem- and Whole-Genome Duplication Drives Expansion of the L-Type Lectin Receptor Kinase Gene Family in the Brassicaceae
Source: Genome Biol Evol. 2015 Jan 28;7(3):720–34. doi: 10.1093/gbe/evv020 (PMC5322546; doi:10.1093/gbe/evv020)
Supplement: Supplementary Data [file supp_evv020_Supplementary_Table_2_GBE_final.xlsx]

## Sheet: Supplementary_Table_II
Supplementary Table II | Syntelogs to A. thaliana LecRK genes across eight target genomes
Arabidopsis thaliana			Brassicaceae					Brassicales
AGI	Gene name		A. lyrata	B. rapa	T. halophila	Ae. arabicum		T. hassleriana	C. papaya	T. cacao	V. vinifera
AT1G15530	LecRK-S.1		888945	Bra026758	Thhalv10007025m	-		-	-	-	-
AT1G70110	LecRK-V.1		-	Bra007896	Thhalv10018014m	-		-	-	-	GSVIVT01020182001
					Thhalv10006827m			-
AT1G70130	LecRK-V.2		-	-	-	-		-	-	-	-
AT2G29220	LecRK-III.1		320698	Bra018406	Thhalv10016376m	AA_scaffold4629_80		-	-	Tc09_g031230	GSVIVT01024803001
			906979		Thhalv10016355m	AA_scaffold3424_20				Tc10_g002910
						AA_scaffold6653_12
AT2G29250	LecRK-III.2		-	-	-	-		-	-	-	-
AT2G32800	LecRK-S.2		902344	Bra022905	Thhalv10016233m	AA_scaffold905_53		Th26627	-	Tc04_g022380	-
			482252		Thhalv10016163m			Th15859
								Th15874
AT2G37710	LecRK-IV.1		320698	Bra000015	Thhalv10017766m	-		Th11311	evm.model.supercontig_1.426	Tc05_g004050	GSVIVT01033956001
			665371	Bra005168	Thhalv10016355m			Th25000	evm.model.supercontig_19.143	Tc10_g002910	GSVIVG01016502001
			485972
AT2G43690	LecRK-V.3		903767	Bra000320	-	AA_scaffold2401_27		Th10636	-	-	-
				Bra004777		AA_scaffold5240_93		Th14685
				Bra037688
AT2G43700	LecRK-V.4		-	-	-	-		-	-	-	-
AT3G08870	LecRK-VI.1		478190	Bra040061	Thhalv10019909m	-		-	-	-	-
			661493		Thhalv10020180m			Th14773
			909268		Thhalv10007069m			Th14817
AT3G45330	LecRK-I.1		-	-	-	-		-	-	-	-
AT3G45390	LecRK-I.2		905690	Bra020259	-	AA_scaffold1068_35		Th18283	-	-	-
			665435	Bra002498		AA_scaffold2258_26		-			-
AT3G45410	LecRK-I.3		-	-	-	-		-	-	-	-
AT3G45420	LecRK-I.4		-	-	-	-		-	-	-	-
AT3G45430	LecRK-I.5		-	-	-	-		-	-	-	-
AT3G45440	LecRK-I.6		-	-	-	-		-	-	-	-
AT3G46760	LecRK-S.3		906979	Bra020338	Thhalv10002520m	AA_scaffold6100_12		-	evm.model.supercontig_1.436	Tc09_g031230	-
			670232	Bra002607	Thhalv10003012m
					Thhalv10011011m
AT3G53380	LecRK-VIII.1		485711	Bra039779	Thhalv10010104m	AA_scaffold4928_26		Th23024	evm.model.supercontig_19.190	Tc05_g006110	GSVIVG01025649001
			906749	Bra003132	Thhalv10010158m				evm.model.supercontig_7.150
			482936	Bra006994	Thhalv10002381m
AT3G53810	LecRK-IV.2		-	-	-	-		Th2v16939	-	-	-
								Th2v14602
								Th2v17830
AT3G55550	LecRK-S.4		906979	Bra014736	Thhalv10011011m	-		Th11311	evm.model.supercontig_1.426	-	GSVIVG01034131001
				Bra003216	Thhalv10017766m				evm.model.supercontig_56.31
AT3G59700	LecRK-V.5		-	Bra014542	-	AA_scaffold2401_27		Th10636	-	-	-
				Bra003386		AA_scaffold5240_93		Th14685
AT3G59730	LecRK-V.6		-	-	-	-		-	-	-	-
AT3G59740	LecRK-V.7		-	-	-	-		-	-	-	-
AT3G59750	LecRK-V.8		-	-	-	-		-	-	-	-
AT4G02410	LecRK-IV.3		490326	Bra000880	Thhalv10028492m	-		-	-	-	-
				Bra018553
				Bra036269
AT4G02420	LecRK-IV.4		-	-	-	-		-	-	-	-
AT4G04960	LecRK-VII.1		490141	Bra029534	Thhalv10028484m	-		-	evm.model.supercontig_27.94	Tc06_g018520	GSVIVT01028210001
			914413							Tc06_g015730
AT4G28350	LecRK-VII.2		913905	Bra010372	Thhalv10027026m	AA_scaffold1878_12		Th08521	-	-	GSVIVT01020556001
						AA_scaffold947_26
AT4G29050	LecRK-V.9		353897	Bra005680	-	-		Th20675	evm.model.supercontig_78.64	Tc01_g007500	-
			657098	Bra010340
AT5G01540	LecRK-VI.2		-	Bra005681	-	-		-	-	-	-
AT5G01550	LecRK-VI.3		-	Bra028907	-	AA_scaffold4412_87		-	-	-	-
AT5G01560	LecRK-VI.4		659985		Thhalv10012840m			Th14773	evm.model.supercontig_11.131	Tc05_g001860	GSVIVG01024760001
											GSVIVG01032769001
AT5G03140	LecRK-VIII.2		487056	Bra005742	Thhalv10015744m	AA_scaffold3544_79		Th14914	-	Tc05_g006110	GSVIVT01025649001
			487084		Thhalv10013282m	AA_scaffold3544_95
					Thhalv10012788m
AT5G06740	LecRK-S.4		660532	Bra009223	Thhalv10005575m	-		Th28238	evm.model.supercontig_19.143	Tc05_g018670	GSVIVG01037572001
			487553		Thhalv10003696m			Th16137
			662471		Thhalv10003844m
AT5G10530	LecRK-IX.1		-	-	-	-		Th21453	-	-	-
AT5G42120	LecRK-S.6		493757	-	Thhalv10027683m	AA_scaffold6247_97		Th22082	evm.model.supercontig_49.35	-	GSVIVG01030793001
			683584		Thhalv10012372m			Th27811	evm.model.supercontig_8.171		GSVIVG01036465001
			331197								GSVIVG01032888001
AT5G55830	LecRK-S.7		495664	Bra002873	Thhalv10012869m	-		Th20231	evm.model.supercontig_12.125	Tc07_g001150	GSVIVG01014693001
			659664		Thhalv10004401m
AT5G59260	LecRK-II.1		-	-	-	-		-	-	-	-
AT5G59270	LecRK-II.2		685573	Bra020338	Thhalv10013377m	AA_scaffold6100_12		Th15457	evm.model.supercontig_81.84	Tc09_g031230	GSVIVG01016502001
			496146	Bra002607	Thhalv10012511m			Th16599	evm.model.supercontig_81.106
			486985		Thhalv10012869m			Th04303	evm.model.supercontig_81.156
AT5G60270	LecRK-I.7		-	Bra002500	-	AA_scaffold4629_45		-	-	-	-
AT5G60280	LecRK-I.8		-	-	-	-		-	-	-	-
AT5G60300	LecRK-I.9		496146	Bra020259	Thhalv10012788m	AA_scaffold1068_35		Th18361	-	-	-
			919271	Bra006666		AA_scaffold2258_26		Th19059
				Bra002498
AT5G60310	LecRK-I.10		-	-	-	-		-	-	-	-
AT5G60320	LecRK-I.11		-	-	-	-		-	-	-	-
AT5G65600	LecRK-IX.2		-	Bra024400	-	-		Th21453	-	Tc01_g007910	-
								Th00622		Tc01_g007500
