# Supplementary material for: A Complex Interplay of Tandem- and Whole-Genome Duplication Drives Expansion of the L-Type Lectin Receptor Kinase Gene Family in the Brassicaceae
Source: Genome Biol Evol. 2015 Jan 28;7(3):720–34. doi: 10.1093/gbe/evv020 (PMC5322546; doi:10.1093/gbe/evv020)
Supplement: Supplementary Data [file supp_evv020_Supplementary_Table_3_GBE_final.xlsx]

## Sheet: Supplementary_Table_III
	Supplementary Table III| Orthologs to A. thaliana LecRK genes across eight target genomes
	Arabidopsis thaliana			Brassicaceae						Brassicales
	Gene ID	Gene name		A. lyrata	B. rapa	T. halophila		A. arabicum		T. hassleriana	C. papaya	T. cacao	V. vinifera
	AT1G15530	LecRK-S.1		888945	Bra026758	Thhalv10007025m		AA31G00298		Th11818	-	Thecc1EG012163t1	-
	AT1G70110	LecRK-V.1		316003	Bra016235	Thhalv10019670m		AA60G00215		-	evm.model.supercontig_110.2	-	-
	AT1G70130	LecRK-V.2		316005	Bra016234	-		-		Th16945	-	-	-
	AT2G29220	LecRK-III.1		320698	Bra018406	-		AA61G00493		-	-	-	-
	AT2G29250	LecRK-III.2		901886	-	-		AA61G00490		-	-	-	-
	AT2G32800	LecRK-S.2		902344	Bra022905	Thhalv10016233m		AA32G00302		Th27668	-	Thecc1EG020330t1	GSVIVT01021069001
	AT2G37710	LecRK-IV.1		482773	Bra005168	Thhalv10016355m		AA135G00011		Th23079	-	Thecc1EG021886t1	-
	AT2G43690	LecRK-V.3		903767	-	-		AA54G00311		-	-	-	-
	AT2G43700	LecRK-V.4		870870	Bra000320	Thhalv10001352m		AA54G00310		-	-	-	-
	AT3G08870	LecRK-VI.1		478190	Bra040061	Thhalv10020180m		AA46G00091		-	-	-	-
	AT3G45330	LecRK-I.1		905690	Bra038289	Thhalv10002427m		AA44G00716		-	-	-	-
	AT3G45390	LecRK-I.2		-	-	-		AA44G00703		Th19110	-	-	-
	AT3G45410	LecRK-I.3		905692	Bra038287	Thhalv10002842m		-		-	-	-	-
	AT3G45420	LecRK-I.4		905693	-	-		AA44G00701		-	-	-	-
	AT3G45430	LecRK-I.5		-	Bra038286	-		AA44G00700		-	-	-	-
	AT3G45440	LecRK-I.6		905694	Bra019469	-		AA44G00699		Th16636	evm.model.supercontig_174.10	-	-
	AT3G46760	LecRK-S.3		485045	Bra033803	Thhalv10002855m		AA5G00007		Th19059	-	-	-
	AT3G53380	LecRK-VIII.1		485711	Bra039779	Thhalv10010158m		AA4G00317		-	-	Thecc1EG022116t1	-
	AT3G53810	LecRK-IV.2		485775	-	Thhalv10010174m		AA62G00008		-	-	Thecc1EG021883t1	GSVIVT01034126001
	AT3G55550	LecRK-S.4		906979	Bra014736	Thhalv10011011m		AA61G00043		Th23077	-	Thecc1EG042728t1	GSVIVT01016502001
	AT3G59700	LecRK-V.5		907485	Bra014532	Thhalv10005823m		AA61G00350		Th10637	-	-	-
	AT3G59730	LecRK-V.6		-	-	-		-		-	-	-	-
	AT3G59740	LecRK-V.7		-	-	-		-		-	-	-	-
	AT3G59750	LecRK-V.8		-	-	-		-		-	-	-	-
	AT4G02410	LecRK-IV.3		490326	-	-		-		-	-	-	-
	AT4G02420	LecRK-IV.4		490325	Bra000881	Thhalv10028492m		-		-	-	-	-
	AT4G04960	LecRK-VII.1		490141	Bra029539	Thhalv10028484m		AA6G00241		Th22801	-	Thecc1EG029857t1	GSVIVT01005211001
	AT4G28350	LecRK-VII.2		328861	Bra010372	Thhalv10027026m		AA228G00016		Th08521	evm.model.supercontig_34.177	-	-
	AT4G29050	LecRK-V.9		353897	-	-		AA39G00582		-	-	-	-
	AT5G01540	LecRK-VI.2		486921	Bra005681	-		-		Th14773	-	-	-
	AT5G01550	LecRK-VI.3		860541	Bra028907	Thhalv10012840m		AA19G00413		Th14773	evm.model.supercontig_120.40	Thecc1EG021619t1	-
	AT5G01560	LecRK-VI.4		486919	Bra006862	-		-		-	-	-	-
	AT5G03140	LecRK-VIII.2		487084	Bra005742	-		AA19G00261		Th28503	-	-	-
	AT5G06740	LecRK-S.4		861088	Bra009223	Thhalv10012919m		-		Th10396	evm.model.supercontig_85.52	Thecc1EG024924t1	GSVIVT01033490001
	AT5G10530	LecRK-IX.1		909009	Bra006066	Thhalv10012947m		AA44G00319		Th21453	evm.model.supercontig_129.10	Thecc1EG000933t1	GSVIVT01001702001
	AT5G42120	LecRK-S.6		494821	Bra025255	Thhalv10005258m		AA31G00419		-	evm.model.supercontig_49.42	Thecc1EG035497t1	-
	AT5G55830	LecRK-S.7		495664	Bra002873	Thhalv10012869m		-		-	evm.model.supercontig_12.115	Thecc1EG030633t1	GSVIVT01014693001
	AT5G59260	LecRK-II.1		886129	Bra002597	Thhalv10015381m		AA1G00177		-	-	-	-
	AT5G59270	LecRK-II.2		-	-	-		-		-	-	-	-
	AT5G60270	LecRK-I.7		496163	Bra002499	Thhalv10012889m		AA8G00342		-	-	-	-
	AT5G60280	LecRK-I.8		919269	Bra002498	Thhalv10012851m		AA8G00342		-	-	Thecc1EG041783t1	-
	AT5G60300	LecRK-I.9		496166	Bra006669	Thhalv10012788m		AA8G00342		-	-	-	-
	AT5G60310	LecRK-I.10		919271	Bra002490	Thhalv10012880m		-		-	-	-	-
	AT5G60320	LecRK-I.11		496169	Bra006668	Thhalv10015671m		AA8G00342		-	-	-	-
	AT5G65600	LecRK-IX.2		886846	Bra024400	Thhalv10003759m		-		-	-	-	-
-	Non-retained orthologs			6	10	17		14		29	37	32	38
	Retained orthologs			39	35	28		31		16	8	13	7
	Retention score			0.866667	0.777778	0.622222		0.688889		0.355556	0.177778	0.288889	0.155556
