# Supplementary material for: A Complex Interplay of Tandem- and Whole-Genome Duplication Drives Expansion of the L-Type Lectin Receptor Kinase Gene Family in the Brassicaceae
Source: Genome Biol Evol. 2015 Jan 28;7(3):720–34. doi: 10.1093/gbe/evv020 (PMC5322546; doi:10.1093/gbe/evv020)
Supplement: Supplementary Data [file supp_evv020_Supplementary_Table_4_GBE_final.xlsx]

## Sheet: Supplementary_Table_IV
Supplementary Table IV | Orthologs to A. thaliana LLP genes across eight target genomes
Arabidopsis thaliana				Brassicaceae					Brassicales
Gene ID	Gene name			A. lyrata	B. rapa	T. halophila	Ae. arabicum		T. hassleriana	C. papaya	T. cacao	V. vinifera
AT1G07460	LecP-I.1			470768	Bra030682	Thhalv10009305m	-		-	-	-	-
AT1G53060	LecP-I.2			882973	-	-	-		-	-	-	-
AT1G53070	LecP-I.3			892333	Bra019012	Thhalv10012397m	AA15G00086		-	-	-	-
AT1G53080	LecP-I.4			474427	Bra019014	Thhalv10008356m	-		Th16099	-	-	-
AT3G09035	LecRP-I.1			478213	-	-	-		-	-	-	-
AT3G09190	LecRP-I.3			317721	Bra001332	Thhalv10022097m	AA93G00086		-	-	-	-
AT3G15356	LecP-I.5			478968	-	-	-		-	-	-	-
AT3G16530	LecP-I.6			479116	Bra027257	Thhalv10021294m	AA26G00243		-	-	-	-
AT3G54080	LecRP-S.1			348499	Bra007043	Thhalv10010505m	AA586G00004		Th07337	-	-	-
AT5G01090	LecRP-I.2			908055	Bra005696	Thhalv10013972m	AA19G00344		Th28558	evm.model.supercontig_56.90	Thecc1EG021787t1	GSVIVT01034031001
AT5G03350	LecP-I.7			-	Bra028838	-	-		-	-	-	-
Non-retained orthologs				1	3	4	6		3	1	1	1
Retained orthologs				10	8	7	5		8	10	10	10
Retention score				0.909091	0.727273	0.636364	0.454545		0.727273	0.1	0.1	0.1
