# Supplementary material for: A Complex Interplay of Tandem- and Whole-Genome Duplication Drives Expansion of the L-Type Lectin Receptor Kinase Gene Family in the Brassicaceae
Source: Genome Biol Evol. 2015 Jan 28;7(3):720–34. doi: 10.1093/gbe/evv020 (PMC5322546; doi:10.1093/gbe/evv020)
Supplement: Supplementary Data [file supp_evv020_Supplementary_Table_5_GBE_final.xlsx]

## Sheet: Supplementary_Table_V
Supplementary Table V | Syntelogs to A. thaliana LLP genes across eight target genomes
Arabidopsis thaliana			Brassicaceae					Brassicales
Gene ID	Gene name		A. lyrata	B. rapa	T. halophila	Ae. arabicum		T. hassleriana	C. papaya	T. cacao	V. vinifera
AT1G07460	LecP-I.1		470768	Bra031576	Thhalv10007946m	-		Th15076	-	Tc09_g031230	-
			320698	Bra030682	Thhalv10016376m	-		Th27870		Tc10_g002910
AT1G53060	LecP-I.2		914486		Thhalv10012397m	-		Th09505	-	-	-
					Thhalv10021294m
AT1G53070	LecP-I.3		474427	-	-	-		Th09502	-	-	-
AT1G53080	LecP-I.4		478968	Bra019014	Thhalv10011249m	AA15G00086		Th20603	-	Tc06_g015730	-
				Bra027257	Thhalv10020057m	AA26G00243		Th16099
AT3G09035	LecRP-I.1		478213	Bra001332	Thhalv10019974m	-		Th28568	-	Tc05_g003220	-
				Bra029743		-		Th14816
AT3G09190	LecRP-I.3		-	Bra029752	Thhalv10021147m	AA93G00086		Th07223	-	Tc05_g003220	-
				Bra001332		AA19G00344
AT3G15356	LecP-I.5		474427	Bra021101	Thhalv10021656m	AA26G00243		Th16099	evm.model.supercontig_27.31	-	-
			478968		Thhalv10020089m	AA15G00086		Th20603
AT3G16530	LecP-I.6		479116	Bra022165	Thhalv10020674m	-		Th05420	-	-	-
AT3G54080	LecRP-S.1		348499	Bra007043	Thhalv10010931m	-		Th23054	evm.model.supercontig_19.234	Tc05_g003220	-
				Bra003169		-		Th18871
AT5G01090	LecRP-I.2		317721	Bra005696	Thhalv10012957m	AA93G00086		Th28558	evm.model.supercontig_56.61	Tc05_g003220	GSVIVG01034031001
			939568	Bra028888	Thhalv10017869m	AA19G00344		Th14816		Tc10_g002290
								Th07223
AT5G03350	LecP-I.7			Bra028838	Thhalv10015515m	-		Th28438	-	-	GSVIVG01025733001
				Bra009531				Th14920
