# Supplementary material for: A Complex Interplay of Tandem- and Whole-Genome Duplication Drives Expansion of the L-Type Lectin Receptor Kinase Gene Family in the Brassicaceae
Source: Genome Biol Evol. 2015 Jan 28;7(3):720–34. doi: 10.1093/gbe/evv020 (PMC5322546; doi:10.1093/gbe/evv020)
Supplement: Supplementary Data [file supp_evv020_Supplementary_Table_6_GBE_final.xlsx]

## Sheet: Supplementary_Table_VI
Supplementary Table VI | Duplicates among A. thaliana LecRK genes and duplication mode
Duplicate one			Duplicate two
AGI	Name		Locus	Name	Duplication mode
AT1G70110	LecRK-V.1		AT1G70130	LecRK-V.2	Tandem duplicate
AT1G70130	LecRK-V.2		AT1G70110	LecRK-V.1	Tandem duplicate
AT4G02410	LecRK-IV.3		AT4G02420	LecRK-IV.4	Tandem duplicate
AT4G02420	LecRK-IV.4		AT4G02410	LecRK-IV.3	Tandem duplicate
AT5G59260	LecRK-II.1		AT5G59270	LecRK-II.2	Tandem duplicate
AT2G37710	LecRK-IV.1		AT3G53810	LecRK-IV.2	Ohnolog duplicate (At-α)
AT3G08870	LecRK-VI.1		AT5G01560	LecRK-VI.4	Ohnolog duplicate (At-α)
AT3G53380	LecRK-VIII.1		AT5G03140	LecRK-VIII.2	Ohnolog duplicate (At-β)
AT3G55550	LecRK-S.4		AT2G29220	LecRK-III.1	Ohnolog duplicate (At-γ)
AT5G03140	LecRK-VIII.2		AT3G53380	LecRK-VIII.1	Ohnolog duplicate (At-β)
AT5G10530	LecRK-IX.1		AT5G65600	LecRK-IX.2	Ohnolog duplicate (At-α)
AT5G65600	LecRK-IX.2		AT5G10530	LecRK-IX.1	Ohnolog duplicate (At-α)
AT1G15530	LecRK-S.1		AT3G55550	LecRK-S.4	Gene transposition duplicate
AT2G32800	LecRK-S.2		AT5G55830	LecRK-S.7	Gene transposition duplicate
AT4G04960	LecRK-VII.1		AT3G55550	LecRK-S.4	Gene transposition duplicate
AT4G29050	LecRK-V.9		AT3G53810	LecRK-IV.2	Gene transposition duplicate
AT5G42120	LecRK-S.6		AT5G03140	LecRK-VIII.2	Gene transposition duplicate
AT5G55830	LecRK-S.7		AT2G32800	LecRK-S.2	Gene transposition duplicate
AT2G29250	LecRK-III.2		AT2G29220	LecRK-III.1	Tandem & ohnolog duplicate (TD-α genes)
AT2G43690	LecRK-V.3		AT3G59700	LecRK-V.5	Tandem & ohnolog duplicate (TD-α genes)
AT2G43700	LecRK-V.4		AT2G43690	LecRK-V.3	Tandem & ohnolog duplicate (TD-α genes)
AT3G45330	LecRK-I.1		AT5G60320	LecRK-I.11	Tandem & ohnolog duplicate (TD-α genes)
AT3G45390	LecRK-I.2		AT5G60320	LecRK-I.11	Tandem & ohnolog duplicate (TD-α genes)
AT3G45410	LecRK-I.3		AT5G60320	LecRK-I.11	Tandem & ohnolog duplicate (TD-α genes)
AT3G45420	LecRK-I.4		AT5G60320	LecRK-I.11	Tandem & ohnolog duplicate (TD-α genes)
AT3G45430	LecRK-I.5		AT5G60310	LecRK-I.10	Tandem & ohnolog duplicate (TD-α genes)
AT3G45440	LecRK-I.6		AT5G60320	LecRK-I.11	Tandem & ohnolog duplicate (TD-α genes)
AT3G46760	LecRK-S.3		AT5G59270	LecRK-II.2	Tandem & ohnolog duplicate (TD-α genes)
AT3G59700	LecRK-V.5		AT2G43700	LecRK-V.4	Tandem & ohnolog duplicate (TD-α genes)
AT3G59730	LecRK-V.6		AT2G43700	LecRK-V.4	Tandem & ohnolog duplicate (TD-α genes)
AT3G59740	LecRK-V.7		AT2G43700	LecRK-V.4	Tandem & ohnolog duplicate (TD-α genes)
AT3G59750	LecRK-V.8		AT2G43700	LecRK-V.4	Tandem & ohnolog duplicate (TD-α genes)
AT5G01540	LecRK-VI.2		AT3G08870	LecRK-VI.1	Tandem & ohnolog duplicate (TD-α genes)
AT5G01550	LecRK-VI.3		AT3G08870	LecRK-VI.1	Tandem & ohnolog duplicate (TD-α genes)
AT5G01560	LecRK-VI.4		AT3G08870	LecRK-VI.1	Tandem & ohnolog duplicate (TD-α genes)
AT5G59270	LecRK-II.2		AT3G46760	LecRK-S.3	Tandem & ohnolog duplicate (TD-α genes)
AT5G60270	LecRK-I.7		AT3G45440	LecRK-I.6	Tandem & ohnolog duplicate (TD-α genes)
AT5G60280	LecRK-I.8		AT3G45440	LecRK-I.6	Tandem & ohnolog duplicate (TD-α genes)
AT5G60300	LecRK-I.9		AT3G45430	LecRK-I.5	Tandem & ohnolog duplicate (TD-α genes)
AT5G60310	LecRK-I.10		AT3G45430	LecRK-I.5	Tandem & ohnolog duplicate (TD-α genes)
AT5G60320	LecRK-I.11		AT3G45330	LecRK-I.1	Tandem & ohnolog duplicate (TD-α genes)
AT2G29220	LecRK-III.1		AT1G07460	LecP-I.1	Tandem & ohnolog (At-α) & At-γ
AT3G53810	LecRK-IV.2		AT2G29250	LecRK-III.2	Tandem & ohnolog (At-α / At-γ) & gene transposition duplicate
AT4G28350	LecRK-VII.2		AT4G04960	LecRK-VII.1	proposed ohnolog duplicate
AT5G06740	LecRK-S.4		AT5G55830	LecRK-S.7	proposed gene transposition duplicate
